# Supplementary material for: Precision brain morphometry using cluster scanning
Source: Imaging Neurosci (Camb). 2024 May 20;2:imag-2-00175. doi: 10.1162/imag_a_00175 (PMC12247576; doi:10.1162/imag_a_00175)
Supplement: Supplementary Material [file imag_a_00175-supp.csv]

Brain Region	Morphometric Type	Mean ADNI Percent Error	Mean CSx6 Percent Error	Number Of CSx6 Scans	Percent Improvement (CSx6 compared to ADNI, Positive means CSx6 has lower error, Negative means ADNI has lower error)
Left-Accumbens-area	volume	11.18	8.25	1	26.2
Left-Amygdala	volume	5.36	5.67	1	-5.72
Left-Caudate	volume	1.86	3.51	1	-88.57
Left-Hippocampus	volume	2.56	2.16	1	15.69
Left-Pallidum	volume	4.84	4.96	1	-2.55
Left-Putamen	volume	2.75	2.85	1	-3.65
Left-Thalamus-Proper	volume	3.5	3.23	1	7.71
Left-VentralDC	volume	3.58	3.81	1	-6.21
Left-bankssts	GWR	1.88	1.64	1	12.88
Left-bankssts	thickness	1.17	2.4	1	-104.25
Left-caudalanteriorcingulate	GWR	2.12	3.21	1	-51.37
Left-caudalanteriorcingulate	thickness	3.02	3.72	1	-23.45
Left-caudalmiddlefrontal	GWR	2.51	2.41	1	3.67
Left-caudalmiddlefrontal	thickness	1.68	2.03	1	-21.28
Left-cuneus	GWR	3.42	2.13	1	37.77
Left-cuneus	thickness	1.68	2.14	1	-27.65
Left-entorhinal	GWR	5.84	6.42	1	-9.91
Left-entorhinal	thickness	6.55	5.99	1	8.53
Left-frontalpole	GWR	3.59	5.08	1	-41.82
Left-frontalpole	thickness	3.41	3.53	1	-3.59
Left-fusiform	GWR	2.07	2.39	1	-15.21
Left-fusiform	thickness	1.68	2.32	1	-37.78
Left-inferiorparietal	GWR	2.07	1.59	1	22.88
Left-inferiorparietal	thickness	1.22	1.27	1	-3.91
Left-inferiortemporal	GWR	2.24	2.67	1	-19.08
Left-inferiortemporal	thickness	1.62	2.42	1	-49.43
Left-insula	GWR	3.6	2.84	1	21.08
Left-insula	thickness	3.78	2.79	1	26.24
Left-isthmuscingulate	GWR	3.07	2.49	1	18.76
Left-isthmuscingulate	thickness	3.05	3.11	1	-1.89
Left-lateraloccipital	GWR	3.05	2.19	1	28.27
Left-lateraloccipital	thickness	1.51	1.58	1	-4.66
Left-lateralorbitofrontal	GWR	2.95	2.41	1	18.08
Left-lateralorbitofrontal	thickness	2.48	2.32	1	6.69
Left-lingual	GWR	3.2	2.47	1	22.83
Left-lingual	thickness	1.72	2.05	1	-19.34
Left-medialorbitofrontal	GWR	5.2	5.61	1	-7.78
Left-medialorbitofrontal	thickness	2.97	3.23	1	-8.64
Left-middletemporal	GWR	1.98	1.55	1	21.57
Left-middletemporal	thickness	1.3	2.05	1	-57.87
Left-paracentral	GWR	3.21	3.63	1	-13.32
Left-paracentral	thickness	2.47	2.98	1	-20.67
Left-parahippocampal	GWR	5.5	3.24	1	41.07
Left-parahippocampal	thickness	2.67	3	1	-12.41
Left-parsopercularis	GWR	2.68	1.34	1	49.95
Left-parsopercularis	thickness	1.61	2.09	1	-30.16
Left-parsorbitalis	GWR	3.31	3.54	1	-6.98
Left-parsorbitalis	thickness	2.5	3.15	1	-26.15
Left-parstriangularis	GWR	1.97	2.14	1	-8.83
Left-parstriangularis	thickness	1.69	2.7	1	-59.48
Left-pericalcarine	GWR	4.39	3.72	1	15.41
Left-pericalcarine	thickness	4.27	2.94	1	31.22
Left-postcentral	GWR	2.32	2.52	1	-8.89
Left-postcentral	thickness	1.62	1.87	1	-14.98
Left-posteriorcingulate	GWR	2.12	2.58	1	-21.25
Left-posteriorcingulate	thickness	2.28	2.93	1	-28.17
Left-precentral	GWR	1.88	1.9	1	-1.04
Left-precentral	thickness	1.79	2.35	1	-31.21
Left-precuneus	GWR	1.99	1.83	1	8.03
Left-precuneus	thickness	1.14	1.81	1	-57.87
Left-rostralanteriorcingulate	GWR	4.45	7.87	1	-76.56
Left-rostralanteriorcingulate	thickness	3.29	5.09	1	-54.86
Left-rostralmiddlefrontal	GWR	2.52	1.79	1	28.84
Left-rostralmiddlefrontal	thickness	1.25	1.61	1	-28.85
Left-superiorfrontal	GWR	2.1	2.14	1	-2.04
Left-superiorfrontal	thickness	0.99	1.85	1	-87.58
Left-superiorparietal	GWR	2.33	1.66	1	28.68
Left-superiorparietal	thickness	1.12	1.8	1	-61.39
Left-superiortemporal	GWR	1.57	1.66	1	-5.68
Left-superiortemporal	thickness	1.34	2.04	1	-52.13
Left-supramarginal	GWR	1.86	1.53	1	17.29
Left-supramarginal	thickness	1.17	1.36	1	-16.4
Left-temporalpole	GWR	8.39	5.39	1	35.72
Left-temporalpole	thickness	7	5.57	1	20.5
Left-transversetemporal	GWR	4.02	4.37	1	-8.55
Left-transversetemporal	thickness	2.58	3.7	1	-43.56
Right-Accumbens-area	volume	8.21	8.32	1	-1.28
Right-Amygdala	volume	3.79	4.71	1	-24.29
Right-Caudate	volume	2.94	2.6	1	11.46
Right-Hippocampus	volume	2.28	2.16	1	5.15
Right-Pallidum	volume	3.92	5.02	1	-28.22
Right-Putamen	volume	2.81	3.74	1	-32.97
Right-Thalamus-Proper	volume	2.86	2	1	29.88
Right-VentralDC	volume	2.88	3.35	1	-16.28
Right-bankssts	GWR	2.45	2.08	1	15.13
Right-bankssts	thickness	1.41	1.99	1	-40.69
Right-caudalanteriorcingulate	GWR	2.5	3.21	1	-28.28
Right-caudalanteriorcingulate	thickness	2.5	4.07	1	-62.59
Right-caudalmiddlefrontal	GWR	2.69	2.31	1	14.04
Right-caudalmiddlefrontal	thickness	1.33	1.97	1	-48.29
Right-cuneus	GWR	2.76	2.23	1	19.23
Right-cuneus	thickness	1.74	1.95	1	-11.9
Right-entorhinal	GWR	6.07	5.78	1	4.78
Right-entorhinal	thickness	4.94	5.01	1	-1.34
Right-frontalpole	GWR	4.76	5.48	1	-15.29
Right-frontalpole	thickness	4.21	5.38	1	-27.99
Right-fusiform	GWR	2.27	2.66	1	-17.03
Right-fusiform	thickness	1.64	2.32	1	-41.28
Right-inferiorparietal	GWR	2.73	2.28	1	16.77
Right-inferiorparietal	thickness	1.18	1.62	1	-37.09
Right-inferiortemporal	GWR	2.59	2.23	1	13.82
Right-inferiortemporal	thickness	1.85	2	1	-8.11
Right-insula	GWR	4.57	4.29	1	6.06
Right-insula	thickness	2.87	2.5	1	12.83
Right-isthmuscingulate	GWR	2.42	3.15	1	-30.03
Right-isthmuscingulate	thickness	4.23	3.91	1	7.47
Right-lateraloccipital	GWR	2.67	2.11	1	20.97
Right-lateraloccipital	thickness	1.34	1.83	1	-36.96
Right-lateralorbitofrontal	GWR	4.41	5.38	1	-22.14
Right-lateralorbitofrontal	thickness	3.53	3.13	1	11.48
Right-lingual	GWR	3.5	2.15	1	38.55
Right-lingual	thickness	2.03	2.11	1	-4.16
Right-medialorbitofrontal	GWR	5.09	6.49	1	-27.45
Right-medialorbitofrontal	thickness	3.16	3.87	1	-22.5
Right-middletemporal	GWR	2.52	2.36	1	6.17
Right-middletemporal	thickness	1.22	1.62	1	-31.94
Right-paracentral	GWR	2.28	2.13	1	6.64
Right-paracentral	thickness	2.18	2.65	1	-21.44
Right-parahippocampal	GWR	3.73	3.53	1	5.41
Right-parahippocampal	thickness	2.57	3.14	1	-22.31
Right-parsopercularis	GWR	2.67	2.12	1	20.53
Right-parsopercularis	thickness	1.4	1.87	1	-33.99
Right-parsorbitalis	GWR	3.57	4.24	1	-18.75
Right-parsorbitalis	thickness	2.16	2.56	1	-18.44
Right-parstriangularis	GWR	2.88	2.81	1	2.42
Right-parstriangularis	thickness	1.16	2.26	1	-95.41
Right-pericalcarine	GWR	4.07	3.24	1	20.2
Right-pericalcarine	thickness	3.75	3.98	1	-6.16
Right-postcentral	GWR	2.7	2.17	1	19.63
Right-postcentral	thickness	1.77	1.44	1	18.32
Right-posteriorcingulate	GWR	2.2	3.02	1	-37.78
Right-posteriorcingulate	thickness	2.39	3.23	1	-35.02
Right-precentral	GWR	2.63	2.35	1	10.55
Right-precentral	thickness	1.9	1.99	1	-4.41
Right-precuneus	GWR	1.9	1.71	1	9.74
Right-precuneus	thickness	1.02	1.42	1	-39.36
Right-rostralanteriorcingulate	GWR	3.17	4.29	1	-35.07
Right-rostralanteriorcingulate	thickness	3.28	4.33	1	-32.36
Right-rostralmiddlefrontal	GWR	2.93	3.06	1	-4.41
Right-rostralmiddlefrontal	thickness	1.71	1.83	1	-7.27
Right-superiorfrontal	GWR	2.24	2.31	1	-3.26
Right-superiorfrontal	thickness	1.05	1.82	1	-74.38
Right-superiorparietal	GWR	2.62	1.87	1	28.64
Right-superiorparietal	thickness	1.03	1.78	1	-72.3
Right-superiortemporal	GWR	2.27	1.96	1	13.89
Right-superiortemporal	thickness	1.04	1.54	1	-47.18
Right-supramarginal	GWR	2.38	1.85	1	22.34
Right-supramarginal	thickness	0.97	1.56	1	-61.86
Right-temporalpole	GWR	7.01	6.8	1	2.89
Right-temporalpole	thickness	6.36	4.9	1	23
Right-transversetemporal	GWR	3.14	4.53	1	-44.18
Right-transversetemporal	thickness	1.93	3.68	1	-90.34
Left-Accumbens-area	volume	11.18	6.76	2	39.55
Left-Amygdala	volume	5.36	3.72	2	30.61
Left-Caudate	volume	1.86	2.06	2	-10.53
Left-Hippocampus	volume	2.56	1.65	2	35.49
Left-Pallidum	volume	4.84	3.56	2	26.32
Left-Putamen	volume	2.75	1.99	2	27.52
Left-Thalamus-Proper	volume	3.5	1.96	2	44.07
Left-VentralDC	volume	3.58	2.71	2	24.36
Left-bankssts	GWR	1.88	1.61	2	14.58
Left-bankssts	thickness	1.17	1.89	2	-61.39
Left-caudalanteriorcingulate	GWR	2.12	2.21	2	-4.41
Left-caudalanteriorcingulate	thickness	3.02	1.97	2	34.7
Left-caudalmiddlefrontal	GWR	2.51	1.91	2	23.74
Left-caudalmiddlefrontal	thickness	1.68	1.62	2	3.44
Left-cuneus	GWR	3.42	2.13	2	37.81
Left-cuneus	thickness	1.68	1.66	2	0.98
Left-entorhinal	GWR	5.84	6.02	2	-3.08
Left-entorhinal	thickness	6.55	4.77	2	27.16
Left-frontalpole	GWR	3.59	3.78	2	-5.53
Left-frontalpole	thickness	3.41	3.08	2	9.54
Left-fusiform	GWR	2.07	1.89	2	8.79
Left-fusiform	thickness	1.68	1.89	2	-12.26
Left-inferiorparietal	GWR	2.07	1.45	2	30
Left-inferiorparietal	thickness	1.22	1.11	2	9.33
Left-inferiortemporal	GWR	2.24	1.92	2	14.14
Left-inferiortemporal	thickness	1.62	1.91	2	-17.57
Left-insula	GWR	3.6	2.62	2	27.33
Left-insula	thickness	3.78	2.27	2	40.12
Left-isthmuscingulate	GWR	3.07	2.1	2	31.59
Left-isthmuscingulate	thickness	3.05	2.47	2	19.05
Left-lateraloccipital	GWR	3.05	1.84	2	39.62
Left-lateraloccipital	thickness	1.51	1.24	2	17.95
Left-lateralorbitofrontal	GWR	2.95	2.06	2	29.97
Left-lateralorbitofrontal	thickness	2.48	2.25	2	9.49
Left-lingual	GWR	3.2	1.7	2	46.84
Left-lingual	thickness	1.72	1.54	2	10.39
Left-medialorbitofrontal	GWR	5.2	3.11	2	40.18
Left-medialorbitofrontal	thickness	2.97	2.73	2	8.06
Left-middletemporal	GWR	1.98	1.72	2	13.35
Left-middletemporal	thickness	1.3	1.66	2	-27.66
Left-paracentral	GWR	3.21	2.63	2	17.81
Left-paracentral	thickness	2.47	2.43	2	1.43
Left-parahippocampal	GWR	5.5	3.03	2	44.93
Left-parahippocampal	thickness	2.67	2.26	2	15.41
Left-parsopercularis	GWR	2.68	1.41	2	47.41
Left-parsopercularis	thickness	1.61	1.56	2	3.05
Left-parsorbitalis	GWR	3.31	2.82	2	14.64
Left-parsorbitalis	thickness	2.5	2	2	20.05
Left-parstriangularis	GWR	1.97	2.11	2	-7.09
Left-parstriangularis	thickness	1.69	1.55	2	8.32
Left-pericalcarine	GWR	4.39	2.62	2	40.36
Left-pericalcarine	thickness	4.27	2.18	2	49.06
Left-postcentral	GWR	2.32	1.86	2	19.89
Left-postcentral	thickness	1.62	1.22	2	24.84
Left-posteriorcingulate	GWR	2.12	2.38	2	-11.83
Left-posteriorcingulate	thickness	2.28	1.92	2	15.73
Left-precentral	GWR	1.88	1.83	2	2.9
Left-precentral	thickness	1.79	1.93	2	-7.84
Left-precuneus	GWR	1.99	1.5	2	24.54
Left-precuneus	thickness	1.14	1.41	2	-23.18
Left-rostralanteriorcingulate	GWR	4.45	5.51	2	-23.61
Left-rostralanteriorcingulate	thickness	3.29	3.5	2	-6.5
Left-rostralmiddlefrontal	GWR	2.52	1.46	2	41.96
Left-rostralmiddlefrontal	thickness	1.25	1.27	2	-1.83
Left-superiorfrontal	GWR	2.1	1.5	2	28.7
Left-superiorfrontal	thickness	0.99	1.37	2	-38.13
Left-superiorparietal	GWR	2.33	1.48	2	36.42
Left-superiorparietal	thickness	1.12	1.43	2	-28.27
Left-superiortemporal	GWR	1.57	1.43	2	9.24
Left-superiortemporal	thickness	1.34	1.36	2	-1.07
Left-supramarginal	GWR	1.86	1.26	2	31.98
Left-supramarginal	thickness	1.17	1.11	2	5
Left-temporalpole	GWR	8.39	4.07	2	51.51
Left-temporalpole	thickness	7	5.13	2	26.8
Left-transversetemporal	GWR	4.02	2.82	2	30.01
Left-transversetemporal	thickness	2.58	2.58	2	-0.2
Right-Accumbens-area	volume	8.21	6.21	2	24.35
Right-Amygdala	volume	3.79	3.67	2	3.18
Right-Caudate	volume	2.94	2.17	2	26.17
Right-Hippocampus	volume	2.28	1.48	2	34.86
Right-Pallidum	volume	3.92	3.92	2	-0.05
Right-Putamen	volume	2.81	2.58	2	8.34
Right-Thalamus-Proper	volume	2.86	1.92	2	32.59
Right-VentralDC	volume	2.88	2.38	2	17.39
Right-bankssts	GWR	2.45	1.35	2	44.86
Right-bankssts	thickness	1.41	1.37	2	3.21
Right-caudalanteriorcingulate	GWR	2.5	2.11	2	15.43
Right-caudalanteriorcingulate	thickness	2.5	2.86	2	-14.28
Right-caudalmiddlefrontal	GWR	2.69	2.09	2	22.33
Right-caudalmiddlefrontal	thickness	1.33	1.78	2	-34.66
Right-cuneus	GWR	2.76	2.07	2	24.95
Right-cuneus	thickness	1.74	1.41	2	18.74
Right-entorhinal	GWR	6.07	4.02	2	33.87
Right-entorhinal	thickness	4.94	4.07	2	17.76
Right-frontalpole	GWR	4.76	3.81	2	19.81
Right-frontalpole	thickness	4.21	3.6	2	14.48
Right-fusiform	GWR	2.27	1.81	2	20.22
Right-fusiform	thickness	1.64	1.81	2	-10.26
Right-inferiorparietal	GWR	2.73	2.03	2	25.79
Right-inferiorparietal	thickness	1.18	1.09	2	7.79
Right-inferiortemporal	GWR	2.59	1.72	2	33.56
Right-inferiortemporal	thickness	1.85	1.74	2	6
Right-insula	GWR	4.57	3.42	2	24.98
Right-insula	thickness	2.87	1.6	2	44.08
Right-isthmuscingulate	GWR	2.42	2.77	2	-14.3
Right-isthmuscingulate	thickness	4.23	2.93	2	30.61
Right-lateraloccipital	GWR	2.67	1.93	2	27.69
Right-lateraloccipital	thickness	1.34	1.45	2	-8.54
Right-lateralorbitofrontal	GWR	4.41	3.83	2	13.19
Right-lateralorbitofrontal	thickness	3.53	2.02	2	42.73
Right-lingual	GWR	3.5	1.66	2	52.69
Right-lingual	thickness	2.03	1.8	2	11.35
Right-medialorbitofrontal	GWR	5.09	4.85	2	4.83
Right-medialorbitofrontal	thickness	3.16	2.78	2	11.99
Right-middletemporal	GWR	2.52	1.95	2	22.7
Right-middletemporal	thickness	1.22	1.15	2	6.22
Right-paracentral	GWR	2.28	1.74	2	23.59
Right-paracentral	thickness	2.18	2.62	2	-20.25
Right-parahippocampal	GWR	3.73	2.87	2	23.14
Right-parahippocampal	thickness	2.57	2.2	2	14.23
Right-parsopercularis	GWR	2.67	1.91	2	28.51
Right-parsopercularis	thickness	1.4	1.28	2	8.26
Right-parsorbitalis	GWR	3.57	2.91	2	18.68
Right-parsorbitalis	thickness	2.16	1.84	2	14.92
Right-parstriangularis	GWR	2.88	1.81	2	37.05
Right-parstriangularis	thickness	1.16	1.6	2	-38.47
Right-pericalcarine	GWR	4.07	2.44	2	39.93
Right-pericalcarine	thickness	3.75	2.7	2	28.18
Right-postcentral	GWR	2.7	2.11	2	22.13
Right-postcentral	thickness	1.77	1.19	2	32.41
Right-posteriorcingulate	GWR	2.2	2.15	2	1.94
Right-posteriorcingulate	thickness	2.39	2.11	2	11.67
Right-precentral	GWR	2.63	2.06	2	21.51
Right-precentral	thickness	1.9	1.28	2	32.74
Right-precuneus	GWR	1.9	1.45	2	23.65
Right-precuneus	thickness	1.02	1.49	2	-46.37
Right-rostralanteriorcingulate	GWR	3.17	3.48	2	-9.52
Right-rostralanteriorcingulate	thickness	3.28	3.81	2	-16.22
Right-rostralmiddlefrontal	GWR	2.93	2.1	2	28.15
Right-rostralmiddlefrontal	thickness	1.71	1.66	2	2.77
Right-superiorfrontal	GWR	2.24	1.89	2	15.74
Right-superiorfrontal	thickness	1.05	1.68	2	-60.89
Right-superiorparietal	GWR	2.62	1.81	2	31.05
Right-superiorparietal	thickness	1.03	1.44	2	-40.03
Right-superiortemporal	GWR	2.27	1.87	2	17.89
Right-superiortemporal	thickness	1.04	1.17	2	-12.37
Right-supramarginal	GWR	2.38	1.73	2	27.6
Right-supramarginal	thickness	0.97	1.28	2	-33.04
Right-temporalpole	GWR	7.01	4.71	2	32.8
Right-temporalpole	thickness	6.36	4.39	2	31
Right-transversetemporal	GWR	3.14	2.76	2	12.07
Right-transversetemporal	thickness	1.93	3.2	2	-65.75
Left-Accumbens-area	volume	11.18	5.08	4	54.56
Left-Amygdala	volume	5.36	2.97	4	44.6
Left-Caudate	volume	1.86	1.68	4	9.88
Left-Hippocampus	volume	2.56	1.44	4	43.5
Left-Pallidum	volume	4.84	2.55	4	47.38
Left-Putamen	volume	2.75	1.67	4	39.47
Left-Thalamus-Proper	volume	3.5	1.85	4	47.2
Left-VentralDC	volume	3.58	1.77	4	50.69
Left-bankssts	GWR	1.88	1.43	4	24.29
Left-bankssts	thickness	1.17	1.22	4	-4.24
Left-caudalanteriorcingulate	GWR	2.12	1.87	4	11.95
Left-caudalanteriorcingulate	thickness	3.02	1.36	4	55.06
Left-caudalmiddlefrontal	GWR	2.51	1.62	4	35.23
Left-caudalmiddlefrontal	thickness	1.68	1.22	4	27.41
Left-cuneus	GWR	3.42	1.9	4	44.56
Left-cuneus	thickness	1.68	1.22	4	27.54
Left-entorhinal	GWR	5.84	4.69	4	19.68
Left-entorhinal	thickness	6.55	3.57	4	45.55
Left-frontalpole	GWR	3.59	3.04	4	15.16
Left-frontalpole	thickness	3.41	2.41	4	29.28
Left-fusiform	GWR	2.07	1.53	4	26.05
Left-fusiform	thickness	1.68	1.47	4	12.68
Left-inferiorparietal	GWR	2.07	1.24	4	39.94
Left-inferiorparietal	thickness	1.22	0.87	4	29.11
Left-inferiortemporal	GWR	2.24	1.78	4	20.71
Left-inferiortemporal	thickness	1.62	1.53	4	5.66
Left-insula	GWR	3.6	2.98	4	17.27
Left-insula	thickness	3.78	1.95	4	48.37
Left-isthmuscingulate	GWR	3.07	2.01	4	34.44
Left-isthmuscingulate	thickness	3.05	1.94	4	36.41
Left-lateraloccipital	GWR	3.05	1.48	4	51.43
Left-lateraloccipital	thickness	1.51	0.95	4	37.02
Left-lateralorbitofrontal	GWR	2.95	1.49	4	49.53
Left-lateralorbitofrontal	thickness	2.48	1.57	4	36.77
Left-lingual	GWR	3.2	1.41	4	56.02
Left-lingual	thickness	1.72	1.09	4	36.73
Left-medialorbitofrontal	GWR	5.2	2.79	4	46.46
Left-medialorbitofrontal	thickness	2.97	1.82	4	38.79
Left-middletemporal	GWR	1.98	1.72	4	13.26
Left-middletemporal	thickness	1.3	1.29	4	0.3
Left-paracentral	GWR	3.21	2.02	4	37.01
Left-paracentral	thickness	2.47	1.82	4	26.22
Left-parahippocampal	GWR	5.5	2.58	4	53.04
Left-parahippocampal	thickness	2.67	2.01	4	24.88
Left-parsopercularis	GWR	2.68	1.54	4	42.76
Left-parsopercularis	thickness	1.61	1.22	4	23.87
Left-parsorbitalis	GWR	3.31	2.79	4	15.77
Left-parsorbitalis	thickness	2.5	1.78	4	28.52
Left-parstriangularis	GWR	1.97	1.96	4	0.28
Left-parstriangularis	thickness	1.69	1.24	4	26.69
Left-pericalcarine	GWR	4.39	1.96	4	55.41
Left-pericalcarine	thickness	4.27	1.88	4	55.95
Left-postcentral	GWR	2.32	1.62	4	29.87
Left-postcentral	thickness	1.62	1.07	4	34.44
Left-posteriorcingulate	GWR	2.12	1.94	4	8.54
Left-posteriorcingulate	thickness	2.28	1.38	4	39.67
Left-precentral	GWR	1.88	1.84	4	2.21
Left-precentral	thickness	1.79	1.39	4	22.41
Left-precuneus	GWR	1.99	1.22	4	38.63
Left-precuneus	thickness	1.14	1.08	4	5.81
Left-rostralanteriorcingulate	GWR	4.45	3.86	4	13.34
Left-rostralanteriorcingulate	thickness	3.29	2.91	4	11.4
Left-rostralmiddlefrontal	GWR	2.52	1.46	4	42.12
Left-rostralmiddlefrontal	thickness	1.25	0.91	4	27.31
Left-superiorfrontal	GWR	2.1	1.43	4	31.73
Left-superiorfrontal	thickness	0.99	1.2	4	-21.57
Left-superiorparietal	GWR	2.33	1.27	4	45.39
Left-superiorparietal	thickness	1.12	1.25	4	-12.32
Left-superiortemporal	GWR	1.57	1.41	4	10.2
Left-superiortemporal	thickness	1.34	1.04	4	22.39
Left-supramarginal	GWR	1.86	1.38	4	25.63
Left-supramarginal	thickness	1.17	0.92	4	20.93
Left-temporalpole	GWR	8.39	3.73	4	55.51
Left-temporalpole	thickness	7	3.19	4	54.4
Left-transversetemporal	GWR	4.02	2.29	4	43.16
Left-transversetemporal	thickness	2.58	1.99	4	22.77
Right-Accumbens-area	volume	8.21	5.21	4	36.52
Right-Amygdala	volume	3.79	2.64	4	30.33
Right-Caudate	volume	2.94	1.68	4	42.95
Right-Hippocampus	volume	2.28	1.21	4	46.9
Right-Pallidum	volume	3.92	2.88	4	26.34
Right-Putamen	volume	2.81	2.4	4	14.52
Right-Thalamus-Proper	volume	2.86	1.32	4	53.7
Right-VentralDC	volume	2.88	1.51	4	47.61
Right-bankssts	GWR	2.45	1.29	4	47.45
Right-bankssts	thickness	1.41	1.49	4	-5.35
Right-caudalanteriorcingulate	GWR	2.5	2.09	4	16.39
Right-caudalanteriorcingulate	thickness	2.5	2.25	4	10.16
Right-caudalmiddlefrontal	GWR	2.69	2.05	4	23.82
Right-caudalmiddlefrontal	thickness	1.33	1.46	4	-10.28
Right-cuneus	GWR	2.76	1.71	4	37.93
Right-cuneus	thickness	1.74	1.48	4	14.68
Right-entorhinal	GWR	6.07	3.16	4	47.9
Right-entorhinal	thickness	4.94	3.42	4	30.74
Right-frontalpole	GWR	4.76	3.97	4	16.55
Right-frontalpole	thickness	4.21	3.01	4	28.49
Right-fusiform	GWR	2.27	1.49	4	34.33
Right-fusiform	thickness	1.64	1.16	4	29.36
Right-inferiorparietal	GWR	2.73	1.73	4	36.8
Right-inferiorparietal	thickness	1.18	0.97	4	17.53
Right-inferiortemporal	GWR	2.59	1.41	4	45.57
Right-inferiortemporal	thickness	1.85	1.42	4	23.02
Right-insula	GWR	4.57	2.67	4	41.44
Right-insula	thickness	2.87	1.55	4	45.84
Right-isthmuscingulate	GWR	2.42	2.16	4	11.05
Right-isthmuscingulate	thickness	4.23	2.34	4	44.55
Right-lateraloccipital	GWR	2.67	1.63	4	39.08
Right-lateraloccipital	thickness	1.34	1.01	4	24.66
Right-lateralorbitofrontal	GWR	4.41	3.11	4	29.57
Right-lateralorbitofrontal	thickness	3.53	1.41	4	60.09
Right-lingual	GWR	3.5	1.3	4	62.94
Right-lingual	thickness	2.03	1.41	4	30.65
Right-medialorbitofrontal	GWR	5.09	3.78	4	25.86
Right-medialorbitofrontal	thickness	3.16	2.24	4	29.21
Right-middletemporal	GWR	2.52	1.95	4	22.65
Right-middletemporal	thickness	1.22	1.01	4	17.63
Right-paracentral	GWR	2.28	1.82	4	20.29
Right-paracentral	thickness	2.18	1.67	4	23.62
Right-parahippocampal	GWR	3.73	2.2	4	41.08
Right-parahippocampal	thickness	2.57	1.64	4	35.96
Right-parsopercularis	GWR	2.67	1.58	4	40.66
Right-parsopercularis	thickness	1.4	0.98	4	30.08
Right-parsorbitalis	GWR	3.57	2.34	4	34.43
Right-parsorbitalis	thickness	2.16	1.32	4	38.7
Right-parstriangularis	GWR	2.88	1.72	4	40.26
Right-parstriangularis	thickness	1.16	1.22	4	-5.19
Right-pericalcarine	GWR	4.07	1.77	4	56.57
Right-pericalcarine	thickness	3.75	2.11	4	43.89
Right-postcentral	GWR	2.7	1.86	4	31.37
Right-postcentral	thickness	1.77	1.33	4	24.77
Right-posteriorcingulate	GWR	2.2	1.94	4	11.51
Right-posteriorcingulate	thickness	2.39	1.59	4	33.48
Right-precentral	GWR	2.63	1.71	4	34.78
Right-precentral	thickness	1.9	1.1	4	42.07
Right-precuneus	GWR	1.9	1.28	4	32.77
Right-precuneus	thickness	1.02	1.09	4	-7.24
Right-rostralanteriorcingulate	GWR	3.17	2.63	4	17.1
Right-rostralanteriorcingulate	thickness	3.28	2.42	4	26.1
Right-rostralmiddlefrontal	GWR	2.93	1.91	4	34.68
Right-rostralmiddlefrontal	thickness	1.71	1.27	4	25.56
Right-superiorfrontal	GWR	2.24	1.79	4	19.93
Right-superiorfrontal	thickness	1.05	1.42	4	-35.55
Right-superiorparietal	GWR	2.62	1.56	4	40.25
Right-superiorparietal	thickness	1.03	1.33	4	-28.86
Right-superiortemporal	GWR	2.27	1.77	4	22
Right-superiortemporal	thickness	1.04	0.83	4	20.43
Right-supramarginal	GWR	2.38	1.7	4	28.66
Right-supramarginal	thickness	0.97	1.16	4	-19.83
Right-temporalpole	GWR	7.01	2.5	4	64.38
Right-temporalpole	thickness	6.36	2.67	4	58.09
Right-transversetemporal	GWR	3.14	2.6	4	17.28
Right-transversetemporal	thickness	1.93	2.91	4	-50.62
Left-Accumbens-area	volume	11.18	3.9	8	65.07
Left-Amygdala	volume	5.36	1.99	8	62.93
Left-Caudate	volume	1.86	1	8	46.42
Left-Hippocampus	volume	2.56	1.03	8	59.65
Left-Pallidum	volume	4.84	1.63	8	66.36
Left-Putamen	volume	2.75	1.14	8	58.46
Left-Thalamus-Proper	volume	3.5	1.39	8	60.23
Left-VentralDC	volume	3.58	1.04	8	70.95
Left-bankssts	GWR	1.88	1.35	8	28.41
Left-bankssts	thickness	1.17	0.87	8	26.01
Left-caudalanteriorcingulate	GWR	2.12	1.5	8	29.27
Left-caudalanteriorcingulate	thickness	3.02	1.35	8	55.37
Left-caudalmiddlefrontal	GWR	2.51	1.1	8	56.24
Left-caudalmiddlefrontal	thickness	1.68	0.78	8	53.5
Left-cuneus	GWR	3.42	1.39	8	59.5
Left-cuneus	thickness	1.68	0.91	8	45.9
Left-entorhinal	GWR	5.84	3.52	8	39.64
Left-entorhinal	thickness	6.55	2.78	8	57.61
Left-frontalpole	GWR	3.59	2.06	8	42.46
Left-frontalpole	thickness	3.41	1.56	8	54.29
Left-fusiform	GWR	2.07	1.18	8	43.04
Left-fusiform	thickness	1.68	1.25	8	25.55
Left-inferiorparietal	GWR	2.07	1.01	8	51.13
Left-inferiorparietal	thickness	1.22	0.58	8	52.25
Left-inferiortemporal	GWR	2.24	1.5	8	33.31
Left-inferiortemporal	thickness	1.62	1.22	8	24.6
Left-insula	GWR	3.6	2.08	8	42.17
Left-insula	thickness	3.78	1.35	8	64.2
Left-isthmuscingulate	GWR	3.07	1.63	8	46.8
Left-isthmuscingulate	thickness	3.05	1.53	8	49.92
Left-lateraloccipital	GWR	3.05	1.14	8	62.7
Left-lateraloccipital	thickness	1.51	0.77	8	49.12
Left-lateralorbitofrontal	GWR	2.95	1.32	8	55.34
Left-lateralorbitofrontal	thickness	2.48	1	8	59.74
Left-lingual	GWR	3.2	1.3	8	59.27
Left-lingual	thickness	1.72	0.83	8	51.95
Left-medialorbitofrontal	GWR	5.2	2.3	8	55.85
Left-medialorbitofrontal	thickness	2.97	1.37	8	53.91
Left-middletemporal	GWR	1.98	1.44	8	27.4
Left-middletemporal	thickness	1.3	0.94	8	27.84
Left-paracentral	GWR	3.21	1.4	8	56.42
Left-paracentral	thickness	2.47	1.28	8	48.2
Left-parahippocampal	GWR	5.5	1.68	8	69.47
Left-parahippocampal	thickness	2.67	1.39	8	48.1
Left-parsopercularis	GWR	2.68	1.28	8	52.24
Left-parsopercularis	thickness	1.61	0.71	8	56.08
Left-parsorbitalis	GWR	3.31	2.21	8	33.21
Left-parsorbitalis	thickness	2.5	1.61	8	35.32
Left-parstriangularis	GWR	1.97	1.59	8	19.38
Left-parstriangularis	thickness	1.69	0.97	8	42.78
Left-pericalcarine	GWR	4.39	1.46	8	66.69
Left-pericalcarine	thickness	4.27	1.27	8	70.3
Left-postcentral	GWR	2.32	1.23	8	46.96
Left-postcentral	thickness	1.62	0.75	8	53.94
Left-posteriorcingulate	GWR	2.12	1.44	8	32.33
Left-posteriorcingulate	thickness	2.28	1.14	8	50
Left-precentral	GWR	1.88	1.57	8	16.92
Left-precentral	thickness	1.79	0.93	8	48.12
Left-precuneus	GWR	1.99	1.09	8	45.37
Left-precuneus	thickness	1.14	0.8	8	29.94
Left-rostralanteriorcingulate	GWR	4.45	3	8	32.71
Left-rostralanteriorcingulate	thickness	3.29	2.05	8	37.58
Left-rostralmiddlefrontal	GWR	2.52	1.19	8	52.97
Left-rostralmiddlefrontal	thickness	1.25	0.67	8	46.62
Left-superiorfrontal	GWR	2.1	1.13	8	46.31
Left-superiorfrontal	thickness	0.99	0.82	8	16.68
Left-superiorparietal	GWR	2.33	1.08	8	53.57
Left-superiorparietal	thickness	1.12	0.71	8	36.1
Left-superiortemporal	GWR	1.57	1.07	8	31.9
Left-superiortemporal	thickness	1.34	0.73	8	45.96
Left-supramarginal	GWR	1.86	1.15	8	37.76
Left-supramarginal	thickness	1.17	0.72	8	38.84
Left-temporalpole	GWR	8.39	2.92	8	65.19
Left-temporalpole	thickness	7	1.79	8	74.44
Left-transversetemporal	GWR	4.02	1.64	8	59.31
Left-transversetemporal	thickness	2.58	1.49	8	42.29
Right-Accumbens-area	volume	8.21	4.3	8	47.7
Right-Amygdala	volume	3.79	1.72	8	54.73
Right-Caudate	volume	2.94	1.44	8	51.11
Right-Hippocampus	volume	2.28	0.89	8	60.93
Right-Pallidum	volume	3.92	2.55	8	34.97
Right-Putamen	volume	2.81	1.31	8	53.33
Right-Thalamus-Proper	volume	2.86	1.04	8	63.43
Right-VentralDC	volume	2.88	1.2	8	58.3
Right-bankssts	GWR	2.45	1.24	8	49.49
Right-bankssts	thickness	1.41	0.92	8	34.92
Right-caudalanteriorcingulate	GWR	2.5	1.55	8	38.05
Right-caudalanteriorcingulate	thickness	2.5	1.39	8	44.34
Right-caudalmiddlefrontal	GWR	2.69	1.61	8	40.13
Right-caudalmiddlefrontal	thickness	1.33	1.06	8	19.99
Right-cuneus	GWR	2.76	1.46	8	47.12
Right-cuneus	thickness	1.74	1	8	42.43
Right-entorhinal	GWR	6.07	2.74	8	54.92
Right-entorhinal	thickness	4.94	2.54	8	48.66
Right-frontalpole	GWR	4.76	2.75	8	42.15
Right-frontalpole	thickness	4.21	2.04	8	51.52
Right-fusiform	GWR	2.27	1.43	8	37.15
Right-fusiform	thickness	1.64	1.01	8	38.49
Right-inferiorparietal	GWR	2.73	1.41	8	48.54
Right-inferiorparietal	thickness	1.18	0.58	8	51.12
Right-inferiortemporal	GWR	2.59	1.35	8	47.75
Right-inferiortemporal	thickness	1.85	1.19	8	35.33
Right-insula	GWR	4.57	2.12	8	53.53
Right-insula	thickness	2.87	1.07	8	62.66
Right-isthmuscingulate	GWR	2.42	2.02	8	16.63
Right-isthmuscingulate	thickness	4.23	1.69	8	60.01
Right-lateraloccipital	GWR	2.67	1.57	8	41.29
Right-lateraloccipital	thickness	1.34	0.81	8	39.25
Right-lateralorbitofrontal	GWR	4.41	2.13	8	51.59
Right-lateralorbitofrontal	thickness	3.53	1.11	8	68.7
Right-lingual	GWR	3.5	1.09	8	68.76
Right-lingual	thickness	2.03	0.89	8	56.23
Right-medialorbitofrontal	GWR	5.09	2.16	8	57.52
Right-medialorbitofrontal	thickness	3.16	1.58	8	50.08
Right-middletemporal	GWR	2.52	1.33	8	47.17
Right-middletemporal	thickness	1.22	0.78	8	36.38
Right-paracentral	GWR	2.28	1.62	8	29.18
Right-paracentral	thickness	2.18	1.15	8	47.45
Right-parahippocampal	GWR	3.73	2.21	8	40.86
Right-parahippocampal	thickness	2.57	1.1	8	57.13
Right-parsopercularis	GWR	2.67	1.47	8	44.79
Right-parsopercularis	thickness	1.4	0.69	8	50.56
Right-parsorbitalis	GWR	3.57	1.53	8	57.3
Right-parsorbitalis	thickness	2.16	1.24	8	42.57
Right-parstriangularis	GWR	2.88	1.38	8	51.87
Right-parstriangularis	thickness	1.16	0.93	8	19.62
Right-pericalcarine	GWR	4.07	1.2	8	70.38
Right-pericalcarine	thickness	3.75	1.29	8	65.62
Right-postcentral	GWR	2.7	1.56	8	42.49
Right-postcentral	thickness	1.77	0.86	8	51.54
Right-posteriorcingulate	GWR	2.2	1.52	8	30.59
Right-posteriorcingulate	thickness	2.39	1.14	8	52.48
Right-precentral	GWR	2.63	1.28	8	51.15
Right-precentral	thickness	1.9	0.76	8	60.2
Right-precuneus	GWR	1.9	1.08	8	43.19
Right-precuneus	thickness	1.02	0.71	8	30.04
Right-rostralanteriorcingulate	GWR	3.17	1.64	8	48.24
Right-rostralanteriorcingulate	thickness	3.28	1.65	8	49.57
Right-rostralmiddlefrontal	GWR	2.93	1.3	8	55.59
Right-rostralmiddlefrontal	thickness	1.71	0.79	8	53.49
Right-superiorfrontal	GWR	2.24	1.36	8	39.23
Right-superiorfrontal	thickness	1.05	0.9	8	14.06
Right-superiorparietal	GWR	2.62	1.39	8	46.89
Right-superiorparietal	thickness	1.03	0.75	8	27.7
Right-superiortemporal	GWR	2.27	1.35	8	40.5
Right-superiortemporal	thickness	1.04	0.65	8	37.44
Right-supramarginal	GWR	2.38	1.24	8	47.92
Right-supramarginal	thickness	0.97	0.83	8	13.84
Right-temporalpole	GWR	7.01	2.51	8	64.24
Right-temporalpole	thickness	6.36	2.32	8	63.51
Right-transversetemporal	GWR	3.14	1.76	8	44.08
Right-transversetemporal	thickness	1.93	1.98	8	-2.78
